# Supplementary material for: Ag Atom Anchored on Defective Hexagonal Boron Nitride Nanosheets As Single Atom Adsorbents for Enhanced Adsorptive Desulfurization via S-Ag Bonds
Source: Nanomaterials (Basel). 2022 Jun 14;12(12):2046. doi: 10.3390/nano12122046 (PMC9230516; doi:10.3390/nano12122046)
Supplement: Supplementary file 1 [file nanomaterials-12-02046-s001.zip]

Archive with 1 entries (1 files):
- nanomaterials-1732381-supplementary.pdf
